# Supplementary material for: Bioinformatics and experimental validation of ferroptosis-related genes in steroid-induced osteonecrosis of the femoral head
Source: Front Mol Biosci. 2025 May 12;12:1578755. doi: 10.3389/fmolb.2025.1578755 (PMC12104091; doi:10.3389/fmolb.2025.1578755)
Supplement: Supplementary file 1 [file Table2.xls]

GSEA results
ID	Description	setSize	enrichmentScore	NES	pvalue	p.adjust	qvalue	rank	leading_edge	core_enrichment
hsa05130	hsa05130	Pathogenic Escherichia coli infection	190	0.448600304	1.846521888	0.000180148	0.000180148	0.001098714	2667	tags=33%, list=15%, signal=28%	4542/8743/4644/81027/9170/5058/3576/7846/834/10095/7099/7456/5777/837/114548/355/10109/3553/29108/841/10427/5062/10092/5595/1147/7189/4690/8795/8797/7132/23191/51135/1902/10094/387/4792/4643/7009/5861/27128/10552/10096/4790/9871/71/3059/10802/9368/64005/7100/2534/10097/4627/3551/4615/382/2353/836/356/4671/8737/147179
hsa05169	hsa05169	Epstein-Barr virus infection	196	0.469060779	1.939234449	0.000180538	0.000180538	0.001098714	2731	tags=37%, list=15%, signal=32%	7097/4067/3123/953/3109/23586/7297/637/3126/3108/3133/3113/6850/355/3107/9541/3683/10379/4938/3454/841/958/3383/3716/1027/7431/6891/6890/6772/6774/1147/3455/7189/3106/25942/1871/5718/5336/5291/3627/4794/4939/29110/51135/3122/3516/4792/6416/3105/79685/3134/4790/915/5701/9636/7188/1380/3665/3112/917/7128/5293/3551/4615/567/9020/836/317/864/8737/7187/695/5705
hsa05167	hsa05167	Kaposi sarcoma-associated herpesvirus infection	187	0.488718916	2.008040275	0.000180668	0.000180668	0.001098714	3116	tags=40%, list=18%, signal=33%	1232/5743/1230/3055/4067/2791/3459/3576/7297/942/7538/637/5894/57580/3133/23533/6850/355/3717/3107/10379/1234/2033/3454/841/3383/91860/3716/5595/6772/6774/1147/3455/3106/1871/5336/5291/59345/29110/7132/1385/3708/131450/1387/4792/5294/2919/6416/3105/5604/3134/4790/6934/805/7316/2932/3665/100507436/5293/4775/3551/5530/2353/2787/836/148022/7187/3709/3091/5289/1233/207/1499/5335/10000
hsa05170	hsa05170	Human immunodeficiency virus 1 infection	198	0.400760252	1.658577857	0.000180734	0.000180734	0.001098714	2472	tags=34%, list=14%, signal=30%	7097/2791/5058/9582/7099/637/5894/3133/7133/355/3107/7852/5880/1234/8454/841/3985/5062/91860/472/5595/6891/6890/5579/1398/1147/545/7189/3106/5336/5291/59345/5829/29110/2776/7132/51135/3708/4792/8905/25939/3105/5604/3134/4790/915/684/8907/8906/164/7188/805/8450/2771/920/917/1073/2773/5293/4775/3551/4615/5530/567/2353/2787/836/356
hsa04621	hsa04621	NOD-like receptor signaling pathway	174	0.488281655	1.989351948	0.000181094	0.000181094	0.001098714	2673	tags=39%, list=15%, signal=33%	22861/5586/114769/10628/838/4210/3576/91662/7297/5580/834/64127/7099/1536/6041/10135/115362/1535/837/114548/63940/2634/330/10379/3428/3553/4938/29108/3454/841/22900/3716/5595/2635/5585/6772/1147/3455/7189/140609/55072/4939/2633/29110/51135/3708/387/4792/2919/6352/4790/79184/7188/3665/118429/7128/55054/3551/4615/8767/148022/58484/55669/4671/8737/7187/3709
hsa05152	hsa05152	Tuberculosis	171	0.558662182	2.269528911	0.000181258	0.000181258	0.001098714	2576	tags=43%, list=14%, signal=37%	929/1520/7097/3920/3123/7096/3689/3460/2214/64581/3459/3109/26253/1051/64127/7099/10312/637/10333/2215/2213/3126/3108/5894/3113/3588/6850/4046/11151/972/3717/818/3553/2033/841/10892/91860/8915/3716/5595/6772/2207/7189/3684/533/7132/51135/1385/3122/51561/7421/9114/387/4802/1387/3916/4800/3587/4790/7879/805/817/5994/3112/7040/4615/5530/836/8767/537/317/8411/3687
hsa04062	hsa04062	Chemokine signaling pathway	180	0.508592284	2.07824113	0.000182415	0.000182415	0.001098714	3116	tags=39%, list=18%, signal=32%	1232/3579/729230/3577/6374/1230/3055/4067/2791/5196/5058/3576/5580/1236/1524/5473/5894/57580/23533/3717/7852/5880/1234/1794/5595/5590/6772/5579/6655/6774/1398/7409/1147/7074/5336/5291/59345/3627/5829/2776/387/4792/2885/5294/2919/6352/5604/4790/3702/2771/2932/2773/5293/3551/1235/10663/2787/113/196883/2268/10235/408/643/1233/207/6777/2869/5335/409/10000
hsa04666	hsa04666	Fc gamma R-mediated phagocytosis	92	0.489513658	1.82230181	0.000182415	0.000182415	0.001098714	2401	tags=39%, list=13%, signal=34%	3055/4067/5058/2214/5580/10095/2215/2213/5894/7408/6850/10109/5880/5321/3985/10092/5595/5579/5788/50807/1398/7409/5336/5291/10094/4082/10552/5604/10096/27040/10097/2934/1073/9846/5293/382
hsa04061	hsa04061	Viral protein interaction with cytokine and cytokine receptor	93	0.5826783	2.172715561	0.000182548	0.000182548	0.001098714	1695	tags=29%, list=10%, signal=26%	1232/3579/729230/3577/6374/1230/8794/8743/5196/3576/3570/1236/1524/5473/7133/3588/7852/1234/3627/3560/8795/8797/7132/1436/2919/3587/6352
hsa05323	hsa05323	Rheumatoid arthritis	87	0.550742385	2.029479298	0.000182815	0.000182815	0.001098714	1695	tags=32%, list=10%, signal=29%	10673/7097/6374/526/3123/3689/3576/3109/942/7099/523/10312/3126/3108/3113/3683/3553/8992/3383/4050/533/3122/51561/3600/9114/2919/940/6352
hsa05145	hsa05145	Toxoplasmosis	108	0.531965902	2.029667662	0.000182916	0.000182916	0.001098714	2444	tags=41%, list=14%, signal=35%	3310/7097/3123/3460/3459/3109/7297/7099/3126/3108/23643/23533/3113/240/3588/3717/330/1234/841/958/3716/5595/10105/6772/6774/1147/7189/7132/51135/3122/4792/5294/3655/3587/4790/3305/2771/5170/3112/7040/2773/3551/4615/836
hsa04658	hsa04658	Th1 and Th2 cell differentiation	90	0.534026989	1.980828963	0.000182916	0.000182916	0.001098714	4210	tags=53%, list=24%, signal=41%	3123/3460/3459/3109/7297/3126/3108/3113/3717/4853/3716/5595/6772/6776/1147/3932/3560/4794/2625/3122/3516/4792/4790/27040/915/84441/3561/920/3112/917/4775/3551/5530/2353/864/6777/916/5335/30009/919/3566/1432/3127/5533/5588/6778/5601/3458
hsa04625	hsa04625	C-type lectin receptor signaling pathway	102	0.457656117	1.733739286	0.000182983	0.000182983	0.001098714	3116	tags=39%, list=18%, signal=33%	5743/5058/64581/26253/5580/834/5894/6850/114548/4046/10379/3553/29108/841/10892/91860/8915/5595/6772/1147/2207/5336/5291/3708/51561/387/4792/4790/805/5293/4775/3551/5530/9020/3659/3709/1540/93978/207/10000
hsa05150	hsa05150	Staphylococcus aureus infection	80	0.555942499	2.020403811	0.000183217	0.000183217	0.001098714	1340	tags=26%, list=8%, signal=24%	25984/1675/5724/2358/3123/3689/2214/3109/728/2215/2213/3126/3108/2357/3113/3683/719/3383/6404/3684/3122
hsa04620	hsa04620	Toll-like receptor signaling pathway	100	0.554957109	2.094888012	0.000183251	0.000183251	0.001098714	2630	tags=41%, list=15%, signal=35%	929/51284/7097/51311/7096/3576/7297/942/7099/1326/10333/23643/10379/3553/3454/841/958/3716/5595/6772/1147/3455/7189/5291/3627/29110/51135/4792/6416/6352/5604/4790/7100/3665/5293/3551/4615/2353/148022/8737/7187
hsa05142	hsa05142	Chagas disease	100	0.486855236	1.837812655	0.000183251	0.000183251	0.001098714	3512	tags=43%, list=20%, signal=35%	7097/3460/3459/3576/7099/10333/8837/355/3553/841/5595/1147/7189/5516/5291/2776/7132/51135/7048/4792/6416/6352/4790/915/2771/917/7040/2773/5293/3551/4615/2353/356/148022/207/5520/916/10000/4087/919/5515/1432/7046
hsa04659	hsa04659	Th17 cell differentiation	105	0.548066606	2.082713819	0.000183352	0.000183352	0.001098714	3512	tags=50%, list=20%, signal=41%	3123/3460/3459/3109/7297/3570/3126/3108/3113/3717/3553/3716/196/5595/6772/6774/6776/1147/3932/3560/4794/2625/3122/51561/7048/4792/4790/27040/915/3662/4089/3561/920/3112/917/7040/4775/3551/5530/2353/9466/3091/6777/916/5335/30009/4087/919/3566/3554/3556/1432/7046
hsa05135	hsa05135	Yersinia infection	132	0.471141642	1.84560501	0.000183486	0.000183486	0.001098714	3116	tags=45%, list=18%, signal=38%	5586/3937/4210/3576/834/10095/7099/7456/6197/391/114548/10109/6195/5880/3676/8935/3553/29108/10092/5595/5585/1398/7409/1147/3932/7189/9815/5291/5829/29110/2776/51135/10094/387/4792/6416/10552/5604/10096/4790/27040/71/2932/920/10097/5293/4775/3551/4615/382/2353/148022/58484/926/147179/925/60/207/5335/10000
hsa04064	hsa04064	NF-kappa B signaling pathway	99	0.507886552	1.913867506	0.000183587	0.000183587	0.001098714	2724	tags=42%, list=15%, signal=36%	5743/929/10673/4067/3576/23586/7099/23643/8837/6850/330/3553/10892/958/3383/4050/8915/472/5579/1147/3932/7189/5336/7132/597/51135/4792/2919/4790/27040/7188/7185/7128/3551/4615/9020/148022/8737/4055/7187/1540/695
hsa04380	hsa04380	Osteoclast differentiation	129	0.517409548	2.020138528	0.000183688	0.000183688	0.001098714	2724	tags=42%, list=15%, signal=36%	10859/10288/4688/7305/4689/3460/2214/3937/3459/7297/11024/11027/2215/2213/1535/6850/10379/3553/3454/2355/3716/5595/140885/6772/1147/3932/3455/7189/5336/5291/11006/7132/1436/1385/3708/126014/7048/4792/2885/5604/4790/11026/2534/7040/9846/5293/3551/5530/9020/2353/488/3709/1540/695
hsa04662	hsa04662	B cell receptor signaling pathway	81	0.539070785	1.961987494	0.000183756	0.000183756	0.001098714	2421	tags=44%, list=14%, signal=39%	10859/10288/4067/11024/27071/11027/2213/5777/5894/6850/5880/10892/8915/5595/5579/6655/7409/1147/5336/5291/4794/11006/8519/4792/2885/5604/4790/11026/1380/118788/2932/5293/4775/3551/5530/2353
hsa04613	hsa04613	Neutrophil extracellular trap formation	106	0.485151233	1.845279579	0.000183756	0.000183756	0.001098714	1774	tags=33%, list=10%, signal=30%	51284/7097/51311/4688/2358/4689/3689/2214/64581/366/834/7099/1536/728/2215/5894/1535/2357/837/6850/3683/5880/27180/5595/6404/10105/5579/3684/5336/5291/5604/4790/23569/10533/71
hsa04142	hsa04142	Lysosome	131	0.459723578	1.798316621	0.000184026	0.000184026	0.001098714	3730	tags=50%, list=21%, signal=40%	1520/3482/3920/5660/5538/10312/4126/23312/427/3074/4668/1203/3988/1522/2519/4125/7805/968/2720/2799/1075/9516/256471/5476/1657/533/26985/4864/9114/3916/175/8905/8763/950/23062/8907/27074/8906/2581/164/1519/84572/2760/1512/4758/79158/537/9741/1211/6556/10717/51606/6609/9583/4074/10947/1514/23545/2517/26503/285362/1176/2548/10577/3423
hsa05162	hsa05162	Measles	133	0.555530135	2.177753066	0.00018406	0.00018406	0.001098714	2630	tags=41%, list=15%, signal=36%	3310/4599/51284/7097/4600/4179/23586/7297/7099/637/2213/355/10379/3553/4938/3454/841/64135/3716/1027/4478/25898/6772/6774/6776/1147/3455/7189/9367/5291/3560/4939/29110/51135/9451/103/4792/940/4790/915/3305/3561/2932/3665/917/7128/5293/3551/4615/2353/836/356/317/6504/7187
hsa05164	hsa05164	Influenza A	160	0.601665775	2.417799824	0.000184604	0.000184604	0.001098714	2522	tags=42%, list=14%, signal=37%	4599/51284/8743/4600/3123/3460/3459/3576/3109/23586/7297/834/7099/6041/637/3126/3108/5894/3113/114548/355/3717/10379/3553/4938/29108/2033/5611/3454/841/3383/64135/3716/5595/8106/6772/5579/1147/3455/5291/3627/4939/8795/29110/8797/7132/51135/3122/103/1387/4792/8766/6352/5604/4790/71/8480/10482/55916/3665/3112/5293/3551/4615/836/356/148022/317
hsa04668	hsa04668	TNF signaling pathway	117	0.475283398	1.832946318	0.000184604	0.000184604	0.001098714	2685	tags=36%, list=15%, signal=31%	5743/6374/9252/1051/4217/64127/1326/8837/9586/7133/355/197259/330/3553/841/3383/5595/1147/5291/3627/7132/1385/3600/4792/2919/6416/6352/5604/4790/7188/7185/7128/5293/3551/9020/3659/2353/836/8737/7187/83737/1540
hsa04145	hsa04145	Phagosome	142	0.51328313	2.028988913	0.000184706	0.000184706	0.001098714	2112	tags=35%, list=12%, signal=31%	929/1520/7097/4688/526/81027/3920/3123/948/4689/3689/2214/64581/3109/7846/7099/523/10312/1536/10333/2215/2213/3126/3108/1535/3133/3113/11151/3107/9341/8685/8992/23673/6891/6890/3106/3684/533/3122/51143/9114/3916/3105/3134/71/7879/4481/3112/2204
hsa04217	hsa04217	Necroptosis	125	0.534175268	2.076233722	0.000184775	0.000184775	0.001098714	3168	tags=42%, list=18%, signal=34%	8743/3460/3459/7297/834/7099/1536/637/8837/114548/355/197259/3717/5836/330/10379/818/3553/29108/3454/841/5321/57132/3716/6772/6774/6776/3455/55072/9525/8795/91782/8797/824/7132/81030/2495/25978/9131/5481/7188/817/7128/356/148022/8737/1540/331/6777/27243/6609/2746
hsa04650	hsa04650	Natural killer cell mediated cytotoxicity	121	0.574184503	2.223583904	0.000185117	0.000185117	0.001098714	2502	tags=44%, list=14%, signal=38%	7305/8743/5058/3689/3460/2214/3937/3459/637/2215/5777/5894/3133/6850/355/3107/3683/5880/3823/3454/4068/3383/117157/5595/7462/51744/5579/6655/7409/3932/2207/3455/3106/962/5336/5291/8795/8797/6452/5551/2885/10870/3105/5604/27040/3821/2534/100507436/5293/5530/836/356/3813
hsa04612	hsa04612	Antigen processing and presentation	69	0.59530179	2.104467676	0.000186637	0.000186637	0.001098714	4210	tags=64%, list=24%, signal=49%	3310/1520/10437/3123/3109/3126/3108/3133/3113/972/3107/3823/6891/6890/3106/1385/3122/4802/4800/3309/3105/3134/3305/3308/3821/5994/920/3112/567/3813/926/925/5721/821/1514/5720/3804/4801/10197/7124/3127/2923/8302/3458
hsa05120	hsa05120	Epithelial cell signaling in Helicobacter pylori infection	70	0.539805153	1.912377257	0.000186637	0.000186637	0.001098714	3500	tags=44%, list=20%, signal=36%	3579/3577/526/4067/5058/3576/523/10312/1445/8992/1147/5336/533/102/9114/4792/2919/6416/6352/4790/83700/3551/9020/836/537/51606/5335/50848/23545/528/1432
hsa05140	hsa05140	Leishmaniasis	71	0.686815389	2.440008735	0.000186811	0.000186811	0.001098714	2421	tags=49%, list=14%, signal=43%	5743/7097/4688/3123/4689/3689/3460/2214/3459/3109/7099/1536/2215/3126/5777/3108/1535/3113/3717/3676/3553/3716/5595/6772/5579/7189/3684/51135/3122/4792/4790/3112/7040/4615/2353
hsa05133	hsa05133	Pertussis	71	0.560445306	1.991061154	0.000186811	0.000186811	0.001098714	2476	tags=42%, list=14%, signal=37%	929/6374/3689/3394/3576/834/7099/710/23643/114548/3553/29108/91860/5595/7189/3684/51135/722/51561/387/4790/805/2771/1073/2773/4615/3659/2353/836/148022
hsa05416	hsa05416	Viral myocarditis	66	0.61935186	2.169406605	0.000187126	0.000187126	0.001098714	2843	tags=44%, list=16%, signal=37%	3123/3689/3109/942/637/3126/3108/3133/3113/3107/3683/5880/841/958/3383/3106/3122/5551/1982/940/3105/3134/71/6645/2534/3112/836/60/6641
hsa05134	hsa05134	Legionellosis	53	0.596581629	2.00701105	0.000187617	0.000187617	0.001098714	2758	tags=45%, list=15%, signal=38%	3310/929/7097/3689/3576/834/7099/3553/29108/841/3684/4792/5861/2919/4790/3305/56681/7100/4615/836/58484/317/4671/1195
hsa05330	hsa05330	Allograft rejection	35	0.698965854	2.16628767	0.000187864	0.000187864	0.001098714	2472	tags=51%, list=14%, signal=44%	3123/3109/942/3126/3108/3133/3113/355/3107/958/3106/3122/5551/940/3105/3134/3112/356
hsa05321	hsa05321	Inflammatory bowel disease	63	0.628432067	2.179610535	0.000188076	0.000188076	0.001098714	2133	tags=33%, list=12%, signal=29%	7097/3123/3460/3459/3109/64127/7099/3126/3108/3113/3553/6772/6774/2625/3122/51561/4790/7100/3561/3112/7040
hsa05320	hsa05320	Autoimmune thyroid disease	48	0.641304305	2.115439708	0.000188715	0.000188715	0.001098714	2472	tags=38%, list=14%, signal=32%	3123/3109/942/3126/3108/3133/3113/355/3107/958/3106/3122/5551/940/3105/3134/3112/356
hsa05332	hsa05332	Graft-versus-host disease	39	0.651976692	2.066542179	0.000188786	0.000188786	0.001098714	2502	tags=51%, list=14%, signal=44%	3123/3109/942/3126/3108/3133/3113/355/3107/3553/3106/3122/5551/940/3105/3134/3821/3112/356/3813
hsa04940	hsa04940	Type I diabetes mellitus	40	0.678739222	2.160718211	0.000189286	0.000189286	0.001098714	2472	tags=48%, list=14%, signal=41%	3123/3109/942/3126/3108/3133/3113/355/3107/5799/3553/3106/3122/5551/940/3105/3134/3112/356
hsa04672	hsa04672	Intestinal immune network for IgA production	43	0.642392669	2.074095931	0.000189358	0.000189358	0.001098714	2624	tags=44%, list=15%, signal=38%	10673/3123/3109/608/942/3126/3108/3113/29851/7852/3676/958/3122/3600/940/3112/7040/9020/4055
hsa04137	hsa04137	Mitophagy - animal	94	-0.507112752	-1.89850549	0.000220946	0.000220946	0.001251472	1462	tags=23%, list=8%, signal=22%	440738/1457/8678/9927/8887/23786/10452/79735/79065/4976/1869/10370/81631/267/65018/10133/11345/51024/23770/598/2309/665
hsa05235	hsa05235	PD-L1 expression and PD-1 checkpoint pathway in cancer	87	0.47568861	1.752907007	0.000365631	0.000365631	0.001798479	3882	tags=54%, list=22%, signal=42%	7097/3460/3459/7099/5777/5894/27436/3717/3716/5595/4215/6772/6774/1147/3932/7189/5728/5291/4794/4792/940/5604/4790/27040/915/920/917/5293/4775/3551/4615/5530/10538/2353/148022/3091/10125/207/916/5335/10000/919/1432/114609/3845/6198/5533
hsa04670	hsa04670	Leukocyte transendothelial migration	110	0.442169052	1.691005269	0.000365764	0.000365764	0.001798479	3313	tags=34%, list=19%, signal=28%	5175/4688/4689/3689/1536/1535/7408/3683/7852/5880/3676/3383/4478/5579/7409/3684/83593/5336/6494/87/5291/5829/387/71/83700/3702/2771/2773/5293/7294/103910/399/60/1499/5335/50848/10627
hsa04071	hsa04071	Sphingolipid signaling pathway	119	0.453201678	1.755299215	0.000367107	0.000367107	0.001798479	3116	tags=38%, list=18%, signal=31%	2205/1903/4217/427/637/5894/259230/1901/5880/81537/5595/5590/140/5579/171546/8439/2207/5728/5516/5291/2776/7132/166929/5525/387/8698/5604/4790/8560/10558/55012/53637/2771/5170/2534/2773/9846/5293/91012/9294/207/5520/10672/6609/10000
hsa04660	hsa04660	T cell receptor signaling pathway	117	0.461679257	1.780481493	0.000369208	0.000369208	0.001798479	4405	tags=54%, list=25%, signal=41%	5058/3937/1326/5777/5894/29851/10892/5062/8915/5595/6655/5788/7409/1147/3932/5516/5291/4690/4794/5525/387/4792/2885/940/5604/4790/27040/915/55012/3702/5170/2534/2932/920/917/5293/4775/3551/5530/9020/2353/926/925/10125/207/5520/916/5335/10000/919/5515/1432/6654/3845/7124/5533/5588/1739/5601/3458/1493/5290/5527
hsa03040	hsa03040	Spliceosome	124	0.445143135	1.728391782	0.000369208	0.000369208	0.001798479	4827	tags=54%, list=27%, signal=40%	3310/1655/2521/4670/10285/51340/6427/10992/1659/6429/10286/84844/9129/3305/6430/10594/11325/9716/9879/6426/9128/58517/3183/55696/55119/5356/22916/988/3192/24148/10772/8449/9775/9410/29896/144983/6625/23020/10946/51729/27339/10465/57187/55660/9416/4686/51362/23350/10189/6432/8683/9092/22827/220988/10450/84950/3190/84991/22938/3178/1665/11157/55110/9984/10291/27316/199746
hsa05161	hsa05161	Hepatitis B	158	0.414770302	1.662837921	0.000370165	0.000370165	0.001798479	2666	tags=33%, list=15%, signal=28%	7097/3576/23586/7297/7099/637/4214/5894/9586/355/3717/2033/3454/841/64135/3716/5595/6772/5579/6655/6774/6776/1147/7189/1871/7529/5291/29110/51135/1385/1387/7048/4792/2885/6416/5604/4790/4089/3665/7040/5293/4775/3551/4615/2353/836/356/148022/537/317/7187/7534
hsa04514	hsa04514	Cell adhesion molecules	145	0.436155019	1.7283969	0.000370439	0.000370439	0.001798479	2117	tags=23%, list=12%, signal=21%	1462/5175/3123/3689/3109/942/6402/139065/3126/3108/3133/3113/29851/3107/3683/64101/3676/6614/958/3383/6404/5788/3106/201633/3684/3122/3655/940/3105/3134/83700/920/3112/6383
hsa04623	hsa04623	Cytosolic DNA-sensing pathway	73	0.497097727	1.776130799	0.000557	0.000557	0.002650146	2595	tags=33%, list=15%, signal=28%	4210/23586/834/114548/197259/3428/3553/29108/841/11277/1147/3627/29110/103/81030/4792/25939/6352/4790/3665/10621/3551/836/8737
hsa04210	hsa04210	Apoptosis	132	0.422448739	1.654860109	0.000733945	0.000733945	0.003363896	3317	tags=39%, list=19%, signal=32%	1520/8743/7846/1439/4217/637/5894/8837/1522/355/330/1075/841/472/5595/1147/5291/8795/8797/824/7132/597/3708/9451/4792/5551/4170/5366/5604/4790/71/9131/1519/7185/5170/5293/3551/1512/9020/2353/836/356/317/8737/3709/60/331/207/10000/7277/1514
hsa04936	hsa04936	Alcoholic liver disease	136	0.419906445	1.652522565	0.000735294	0.000735294	0.003363896	3815	tags=38%, list=21%, signal=30%	929/217/23765/3576/51/4217/51422/7099/728/23643/355/3553/23411/841/719/1147/7189/223/29110/7132/51135/4792/2308/2919/6416/4790/6934/2932/3551/4615/5562/9020/836/356/148022/8737/7187/8310/23175/207/1499/10645/29896/10000/6932/5564/1432/114609/224/7124/2920
hsa05310	hsa05310	Asthma	28	0.639321601	1.887619834	0.000757719	0.000757719	0.003401083	1340	tags=32%, list=8%, signal=30%	2205/3123/3109/3126/3108/3113/958/2207/3122
hsa00860	hsa00860	Porphyrin metabolism	33	-0.636248809	-1.939551576	0.000851789	0.000851789	0.00375252	1031	tags=30%, list=6%, signal=29%	7364/1371/7390/5498/210/645/7389/212/3145/2235
hsa05203	hsa05203	Viral carcinogenesis	162	0.398825765	1.60759453	0.000914746	0.000914746	0.003956603	3332	tags=33%, list=19%, signal=27%	1232/4067/5423/3133/9586/6850/3107/10379/1234/2033/841/3716/1027/5595/6774/6776/3106/7529/87/5291/5829/5966/1385/3516/9114/387/1387/4792/2885/5934/5366/3105/3134/4790/7188/7185/2960/3665/2934/5922/6908/5293/836/8379/4055/7187/7534/28973/1233/6777/1030/2959/5566/9093
hsa00910	hsa00910	Nitrogen metabolism	17	-0.727086306	-1.897214036	0.001062925	0.001062925	0.004515434	986	tags=29%, list=6%, signal=28%	761/2747/2752/760/759
hsa05160	hsa05160	Hepatitis C	153	0.400408322	1.598697799	0.001107215	0.001107215	0.004549787	2666	tags=31%, list=15%, signal=26%	3434/4599/4600/23586/7297/6041/637/5894/8837/355/10379/4938/3454/841/3716/5595/6772/6655/6774/1147/3455/7189/1871/7529/5516/5291/3627/4939/29110/7132/9451/8554/4792/2885/5604/4790/2932/3665/5293/3551/836/356/148022/317/8737/7187/7534
hsa04722	hsa04722	Neurotrophin signaling pathway	115	0.418896647	1.611972232	0.001109262	0.001109262	0.004549787	2472	tags=31%, list=14%, signal=27%	9252/5580/4217/6197/4214/5894/397/6195/818/91860/5595/4215/6655/1398/7189/5336/5291/4794/51135/387/4792/2885/5663/5604/4790/11213/805/10019/817/5170/2932/9500/5293/3551/8767/356
hsa04630	hsa04630	JAK-STAT signaling pathway	160	0.39447735	1.585211105	0.001476832	0.001476832	0.005954756	1655	tags=20%, list=9%, signal=18%	3597/3460/3459/1438/1441/7297/1439/163702/3570/5777/5894/10254/3588/3717/10379/2033/3454/3716/6772/6655/6774/6776/3455/5291/3560/51561/8554/3600/1387/2885/4170/3587
hsa04622	hsa04622	RIG-I-like receptor signaling pathway	69	0.469998501	1.661504582	0.002239642	0.002239642	0.008879983	3778	tags=35%, list=21%, signal=28%	3576/23586/4214/841/64135/1147/7189/3627/29110/103/4792/4790/9636/3665/3551/57169/8737/7187/1540/54941/7706/1432/7124/79132
hsa04657	hsa04657	IL-17 signaling pathway	92	0.428686381	1.595861432	0.003283473	0.003283473	0.012805262	2630	tags=30%, list=15%, signal=26%	5743/6374/23765/3576/1051/3553/841/5595/1147/7189/3627/6280/29110/6279/7184/4792/2919/4790/7188/6426/2932/29761/7128/3551/51433/2353/836/7187
hsa04664	hsa04664	Fc epsilon RI signaling pathway	65	0.464368345	1.62236386	0.004686914	0.004686914	0.017983745	3751	tags=48%, list=21%, signal=38%	2205/4067/3937/5894/240/6850/241/5880/5321/5595/6655/7409/2207/5336/5291/2885/6416/5604/27040/5170/2534/9846/5293/695/207/5335/10000/1432/6654/3845/7124
hsa04976	hsa04976	Bile secretion	77	-0.448869751	-1.629455875	0.005221932	0.005221932	0.019718574	1789	tags=17%, list=10%, signal=15%	6256/109/111/112/6550/7364/2778/482/358/10257/9429/6513/760
hsa00330	hsa00330	Arginine and proline metabolism	47	-0.509786624	-1.679937982	0.005336179	0.005336179	0.01983514	1409	tags=34%, list=8%, signal=31%	283208/1160/112817/4128/26/1158/113451/1152/2593/5831/8974/4942/4953/54498/384/383
hsa00650	hsa00650	Butanoate metabolism	26	-0.598944103	-1.731211498	0.006124604	0.006124604	0.022415555	820	tags=12%, list=5%, signal=11%	35/6296/7915
hsa04611	hsa04611	Platelet activation	117	0.388291304	1.497458399	0.006461141	0.006461141	0.023288961	3313	tags=39%, list=19%, signal=32%	4067/3937/7408/8773/23533/6850/6916/5321/5595/5590/4659/2207/5336/5291/2776/3708/5742/387/83706/5294/64805/71/5501/2771/2534/2773/54518/5499/5293/103910/5739/113/8673/196883/3709/695/5584/60/10235/10125/5023/207/10672/10000/5566/10627
hsa04933	hsa04933	AGE-RAGE signaling pathway in diabetic complications	99	0.403809456	1.52167407	0.008077841	0.008077841	0.028681729	4688	tags=42%, list=26%, signal=31%	3576/5580/1536/7056/3717/3553/3383/1027/5595/5590/6772/5579/6774/6776/5336/5291/7048/2308/4790/4089/7040/5293/836/1285/7423/207/6777/5335/10000/4087/1432/7046/3845/7124/5601/5290/5578/5295/4088/1286/23236/5879
hsa01240	hsa01240	Biosynthesis of cofactors	130	-0.379290294	-1.495412167	0.008519004	0.008519004	0.029803326	1989	tags=19%, list=11%, signal=17%	122481/2730/2356/29968/205/79646/349565/7364/1723/586/554235/5805/1371/4522/7390/5498/23475/210/203/7389/2729/4833/212/3145/2235
hsa05418	hsa05418	Fluid shear stress and atherosclerosis	132	0.371184034	1.454040677	0.009357798	0.009357798	0.032127966	3116	tags=29%, list=18%, signal=24%	5175/4688/4217/7056/1535/4208/10365/4257/7850/5880/3162/3553/3383/1843/91860/90/5590/1147/5291/7132/7184/387/6416/92/4790/71/805/6383/5293/3551/5562/2353/4258/60/4780/207/1499/10000
hsa00532	hsa00532	Glycosaminoglycan biosynthesis - chondroitin sulfate / dermatan sulfate	20	0.607660752	1.660279156	0.009453583	0.009453583	0.032127966	3497	tags=50%, list=20%, signal=40%	51363/56548/64131/55790/22856/29940/50515/113189/126792/55454
hsa00260	hsa00260	Glycine, serine and threonine metabolism	38	-0.521852364	-1.639115712	0.010234542	0.010234542	0.034292163	1613	tags=24%, list=9%, signal=22%	29968/2731/4128/26227/2593/113675/23464/212/669
hsa04640	hsa04640	Hematopoietic cell lineage	94	0.400290851	1.495907402	0.011687363	0.011687363	0.038616141	4055	tags=49%, list=23%, signal=38%	929/3123/948/1438/3109/1441/3570/290/931/3126/3108/912/3113/7850/3676/3553/3684/1436/3122/4311/3655/915/909/1380/920/3112/917/926/3575/925/916/933/3566/921/3554/928/960/911/1378/952/7124/3127/3568/913/2209/2056
hsa04931	hsa04931	Insulin resistance	103	0.391108977	1.481873403	0.0125115	0.0125115	0.040772875	2364	tags=28%, list=13%, signal=25%	948/5580/51422/11000/6197/8660/9586/5836/6195/5590/5579/6774/5728/79660/5509/5291/7132/1385/4792/2308/4790/5501/6945/5170/2932/5499/5293/3551/5562
hsa04610	hsa04610	Complement and coagulation cascades	83	0.409349413	1.496086113	0.013592946	0.013592946	0.043698519	2191	tags=19%, list=12%, signal=17%	1675/4179/5265/3689/2162/710/7056/728/719/5329/3684/1191/722/11326/1380/2153
hsa03018	hsa03018	RNA degradation	73	0.417907973	1.493185709	0.01559599	0.01559599	0.049469385	4930	tags=53%, list=28%, signal=39%	80336/246175/10140/694/7832/115752/167227/22803/4848/255967/131870/22894/118460/23019/55802/28960/9924/23016/29883/5073/4850/54464/9337/25904/170506/2023/87178/154197/2027/5394/8761/3313/10200/51010/219988/6499/11157/11340/51013
hsa03013	hsa03013	Nucleocytoplasmic transport	103	0.378352076	1.433538758	0.018951242	0.018951242	0.059321062	4008	tags=41%, list=23%, signal=32%	23214/25909/55746/55161/3837/23534/7175/5976/8021/79902/9631/8480/9818/10482/55916/9883/51808/5411/129401/3839/11269/53371/10762/65110/22916/9688/9775/23636/81929/59343/10526/2733/65109/57187/79023/4686/10250/10189/55706/8563/5903/6613
hsa04148	hsa04148	Efferocytosis	153	0.341364145	1.362953959	0.01974534	0.01974534	0.061004059	2899	tags=29%, list=16%, signal=25%	5743/6446/5175/948/1051/834/1524/5777/3988/240/55754/23355/3717/1901/818/23411/19/5595/140885/89790/1398/1847/23250/5734/102/1385/196527/27072/286410/64805/5604/84868/7879/817/8578/51552/7040/4775/836/80824/488/65082/3091/55423/23166
hsa00220	hsa00220	Arginine biosynthesis	23	-0.575169146	-1.621523699	0.020789139	0.020789139	0.06340547	4006	tags=43%, list=22%, signal=34%	84706/2805/100526760/2875/435/445/2747/2752/384/383
hsa00533	hsa00533	Glycosaminoglycan biosynthesis - keratan sulfate	14	-0.658603403	-1.6318538	0.022431104	0.022431104	0.067547363	2931	tags=43%, list=16%, signal=36%	10164/93010/6482/8704/9435/8703
hsa04964	hsa04964	Proximal tubule bicarbonate reclamation	23	-0.568162862	-1.601771499	0.023334748	0.023334748	0.06939017	1453	tags=43%, list=8%, signal=40%	477/486/1468/10991/5106/6550/2747/482/358/760
hsa05033	hsa05033	Nicotine addiction	38	-0.490558022	-1.540821537	0.025159915	0.025159915	0.073893967	7186	tags=55%, list=40%, signal=33%	2570/2567/2568/2557/200959/2565/2566/57030/2892/2561/2904/2890/1141/774/140679/55879/2906/2563/2902/2556/116444
hsa01232	hsa01232	Nucleotide metabolism	76	-0.400879561	-1.452153351	0.026041667	0.026041667	0.07555092	1680	tags=18%, list=9%, signal=17%	56953/955/205/115024/957/377841/2987/1633/7298/203/7083/4833/4860/2766
hsa04530	hsa04530	Tight junction	162	0.32918828	1.326898419	0.02982071	0.02982071	0.085472168	3495	tags=28%, list=20%, signal=23%	7846/4217/10095/51422/4214/912/7408/10109/23370/57826/4478/10092/5590/4218/7074/5516/87/10094/387/10552/10096/51762/71/83700/909/3059/3308/93643/9368/10097/4627/5562/55114/103910/5584/60/5520/7277/50848/5566/10627/81873/5564/5515/51735
hsa03015	hsa03015	mRNA surveillance pathway	93	0.371953786	1.386957054	0.033041256	0.033041256	0.093575487	3851	tags=46%, list=22%, signal=36%	2521/8106/53918/64895/5516/80336/5525/5976/1479/55012/23435/5501/10482/23049/55916/5499/8732/1477/53981/55339/5411/51585/11269/65110/22916/11052/9775/5520/23381/2733/81608/23283/11051/65109/5515/10978/51692/79869/80335/4686/10250/10189/8731
hsa04110	hsa04110	Cell cycle	154	-0.332768523	-1.341117361	0.03454269	0.03454269	0.096676753	2945	tags=27%, list=17%, signal=23%	157570/991/1111/7709/7272/890/2810/7465/4172/993/8318/4998/983/9212/9088/113130/4171/701/9133/1026/8900/4174/1663/5347/9134/891/8881/1032/4173/81620/1874/51343/6500/1869/996/1031/5526/9978/1870/7027/7029/1647
hsa05322	hsa05322	Systemic lupus erythematosus	48	0.435060093	1.435111831	0.041328553	0.041328553	0.114323781	1631	tags=27%, list=9%, signal=25%	3123/2214/3109/942/2215/3126/3108/3113/958/87/6737/3122/940
hsa05217	hsa05217	Basal cell carcinoma	62	-0.406677331	-1.418353593	0.042085025	0.042085025	0.115078228	3589	tags=34%, list=20%, signal=27%	10297/7476/8643/83439/54361/89780/8325/6469/6608/7482/8326/7855/650/1026/652/7475/7480/7484/7483/8323/1647
hsa00600	hsa00600	Sphingolipid metabolism	52	0.418946006	1.405783771	0.045505618	0.045505618	0.12301758	4217	tags=40%, list=24%, signal=31%	5660/427/3074/55512/259230/2720/81537/166929/8560/10558/2581/2760/4758/91012/6609/64781/79603/8611/8879/2531/55331
