# Supplementary material for: Bioinformatics and experimental validation of ferroptosis-related genes in steroid-induced osteonecrosis of the femoral head
Source: Front Mol Biosci. 2025 May 12;12:1578755. doi: 10.3389/fmolb.2025.1578755 (PMC12104091; doi:10.3389/fmolb.2025.1578755)
Supplement: Supplementary file 2 [file Table1.xlsx]

## Sheet: Sheet1
Demographic details of the Clinical Specimens
Group	Sample ID	Age (years)	Gender	BMI (kg/m²)	Clinical Features	Exclusion Criteria
SONFH	SONFH01	58	Male	25.3	SONFH, corticosteroid use	No malignancies, no previous hip surgery
SONFH	SONFH02	56	Female	24.7	SONFH, corticosteroid use	No malignancies, no previous hip surgery
SONFH	SONFH03	60	Male	26.1	SONFH, corticosteroid use	No malignancies, no previous hip surgery
SONFH	SONFH04	67	Male	25	SONFH, corticosteroid use	No malignancies, no previous hip surgery
SONFH	SONFH05	55	Female	23.8	SONFH, corticosteroid use	No malignancies, no previous hip surgery
SONFH	SONFH06	59	Male	24.9	SONFH, corticosteroid use	No malignancies, no previous hip surgery
SONFH	SONFH07	62	Female	25.5	SONFH, corticosteroid use	No malignancies, no previous hip surgery
SONFH	SONFH08	64	Female	26.2	SONFH, corticosteroid use	No malignancies, no previous hip surgery
SONFH	SONFH09	63	Male	25.1	SONFH, corticosteroid use	No malignancies, no previous hip surgery
Control	CON01	61	Male	27	Primary osteoarthritis, no SONFH	No corticosteroid use, no trauma
Control	CON02	59	Female	25.8	Primary osteoarthritis, no SONFH	No corticosteroid use, no trauma
Control	CON03	65	Female	26.5	Primary osteoarthritis, no SONFH	No corticosteroid use, no trauma
Control	CON04	62	Male	27.2	Primary osteoarthritis, no SONFH	No corticosteroid use, no trauma
Control	CON05	60	Male	26	Primary osteoarthritis, no SONFH	No corticosteroid use, no trauma
Control	CON06	58	Female	25.7	Primary osteoarthritis, no SONFH	No corticosteroid use, no trauma
Control	CON07	64	Male	26.3	Primary osteoarthritis, no SONFH	No corticosteroid use, no trauma
Control	CON08	66	Female	25.8	Primary osteoarthritis, no SONFH	No corticosteroid use, no trauma
Control	CON09	68	Male	26.2	Primary osteoarthritis, no SONFH	No corticosteroid use, no trauma
